# Supplementary material for: Genome-wide association analysis using multiple Atlantic salmon populations
Source: Genet Sel Evol. 2025 Feb 27;57:9. doi: 10.1186/s12711-025-00959-1 (PMC11869457; doi:10.1186/s12711-025-00959-1)
Supplement: Supplementary file 1 — Additional file 1: Table S1a. Average genetic relationship between populations. The GRM was constructed using Van Raden’s method 1. b Mean genetic distance between populations. Table S2. Within population summary statistics for significant variants. Table S3. Summary statistics of significant variants from mega and meta-GWAS. [file 12711_2025_959_MOESM1_ESM.xlsx]

## Sheet: Table S1
Table S1a: Average genetic relationship between populations. The GRM was constructed using VanRaden method 1 [1]
	YC2016F	YC2017N	YC2018N
YC2016N	0.048	0.062	0.045
YC2016F		0.03	0.023
YC2017N			0.073
Table S1b: Mean genetic distance between populations
	YC2016F	YC2017N	YC2018N
YC2016N	0.05	0.04	0.05
YC2016F		0.05	0.06
YC2017N			0.03
Reference
1. VanRaden PM. Efficient methods to compute genomic predictions. J Dairy Sci. 2008;91:4414–23.

## Sheet: Table S2
Table S2: Within population summary statistics for significant variants
Population	CHR	SNP	BP	EAF	b	se	P
YC2017N	12	AX-88099350	23952213	0.505668	0.222337	0.051152	1.38267e-05
	12	AX-86921384	24513897	0.54483	-0.221035	0.0508613	1.38741e-05
	12	AX-86963812	24681749	0.621608	0.233515	0.0524731	8.57954e-06
	12	AX-98323539	24932465	0.34404	-0.235353	0.054724	1.70235e-05
	12	AX-96483055	28806239	0.286328	0.260546	0.059157	1.06119e-05
	12	AX-87980134	37669056	0.569735	-0.225748	0.0507069	8.50661e-06
	12	AX-87546238	45198525	0.399004	0.228973	0.0522862	1.191e-05
	12	AX-87372051	45199009	0.554277	-0.222471	0.0521303	1.97584e-05
	12	AX-96146101	45199086	0.557197	-0.232345	0.0516657	6.88902e-06
	12	AX-87893186	45795666	0.528513	0.211177	0.0502664	2.65558e-05
	12	AX-87733208	45989191	0.405187	0.232821	0.054998	2.3033e-05
	12	AX-88298266	48058078	0.474407	0.257394	0.0532053	1.31312e-06
	12	AX-87064636	49578408	0.201821	0.298728	0.069073	1.52661e-05
	12	AX-87769336	49598442	0.216249	0.288665	0.0647131	8.16971e-06
	12	AX-88149843	49821190	0.204225	0.317651	0.0692604	4.51099e-06
	12	AX-87647743	49885058	0.294916	0.305778	0.0595805	2.86403e-07
	12	AX-87214194	49888676	0.295603	0.315186	0.0588699	8.60614e-08
	12	AX-87823840	49888800	0.294229	0.311574	0.0595487	1.67451e-07
	12	AX-98309556	52421941	0.193233	-0.27654	0.0652775	2.27161e-05
	12	AX-96300471	58643943	0.337685	0.277771	0.055641	5.96954e-07
	12	AX-96286356	61529698	0.564411	0.304741	0.0525422	6.63438e-09
	12	AX-87643614	61579852	0.336998	-0.262466	0.055822	2.57824e-06
	12	AX-87167870	61580217	0.535211	0.232421	0.0510363	5.26278e-06
	12	AX-98319206	61580655	0.322398	0.308624	0.0590518	1.72902e-07
	12	AX-97880840	61585170	0.351597	-0.271237	0.0541057	5.3559e-07
	12	AX-88118939	64621387	0.176572	-0.338448	0.0690275	9.43445e-07
	12	AX-87476569	70148790	0.554449	0.208614	0.0489265	2.00953e-05
	12	AX-87901673	75513131	0.167468	-0.332837	0.0644468	2.41061e-07
YC2018N	12	AX-88194273	48609027	0.413021	-0.237508	0.0508384	2.98522e-06
	12	AX-87978181	48660169	0.413191	-0.23536	0.0507088	3.46066e-06
	12	AX-98323466	51531129	0.232621	0.256514	0.0543065	2.31882e-06
	12	AX-96183879	51540722	0.231604	0.238714	0.0538743	9.38208e-06
	12	AX-88224641	51584704	0.305866	0.223863	0.0489557	4.81299e-06
	12	AX-86933475	53223183	0.0924042	0.340836	0.0757118	6.73935e-06
	12	AX-87412989	53804425	0.238047	0.247639	0.0531308	3.14779e-06
	12	AX-88011858	56717552	0.076297	0.3512	0.0805098	1.28762e-05
	12	AX-96179753	60477534	0.464734	0.237019	0.0509923	3.34958e-06
	12	AX-87253175	61443088	0.0976602	0.399566	0.0700549	1.1729e-08
	12	AX-98319206	61580655	0.130553	0.375598	0.0674613	2.58274e-08
	12	AX-87793273	66688317	0.263988	-0.245725	0.056671	1.45107e-05
	12	AX-88059693	71541568	0.487453	0.212529	0.0481701	1.02392e-05
	12	AX-87226007	72294086	0.365209	-0.23504	0.0528487	8.69116e-06
	12	AX-98296508	76362804	0.179383	-0.312816	0.0692062	6.18232e-06
CHR = chromosome, EAF = effect alllele frequency, se = standard error

## Sheet: Table S3
Table S3: Summary statistics of significant variants from mega and meta-GWAS
					Mega-analysis			Z-score meta-analysis	Inverse variance weighted meta-analysis						Random effect meta-analysis
CHR	SNP	BP	EAF	Direction	b	se	P	P	b	se	P	Q	P value Q	I2	b	se	P
12	AX-98319206	61580655	0.219727	+-++	0.264546	0.0394353	1.96835e-11	7.48115e-16	0.275468	0.03541	7.64e-15	20.7207	0.00012	0.855217	0.222053	0.0959513	2.24259e-16
12	AX-87728084	61701865	0.510992	++++	0.212557	0.032415	5.47684e-11	5.11953e-13	0.209798	0.028886	3.95e-13	0.296497	0.960686	0	0.209798	0.0288862	6.72801e-13
12	AX-96286356	61529698	0.472725	+-++	0.200302	0.0334492	2.12115e-09	3.14141e-13	0.210912	0.029537	9.68e-13	13.9574	0.002964	0.78506	0.177068	0.0662909	3.14382e-13
12	AX-87643614	61579852	0.423054	-+--	-0.211237	0.035654	3.12994e-09	2.73055e-11	-0.205239	0.030722	2.47e-11	4.94304	0.176016	0.393085	-0.197469	0.0414862	3.93238e-11
12	AX-87288682	52515861	0.389078	----	-0.202868	0.0345601	4.3577e-09	4.20266e-12	-0.215723	0.030882	2.95e-12	5.8191	0.120751	0.484456	-0.229505	0.0446312	4.68636e-12
12	AX-98309556	52421941	0.30596	----	-0.226652	0.0390055	6.21915e-09	1.80491e-13	-0.256814	0.034924	2.01e-13	0.563243	0.904793	0	-0.256814	0.034924	3.46671e-13
12	AX-97880840	61585170	0.436221	-+--	-0.181225	0.0344842	1.47785e-07	9.8217e-10	-0.182583	0.030073	1.31e-09	11.2438	0.010478	0.733187	-0.150902	0.061586	1.07137e-09
12	AX-87214194	49888676	0.248648	++++	0.197182	0.0382061	2.45624e-07	1.63837e-10	0.2102	0.033056	2.1e-10	5.93729	0.114702	0.494719	0.204006	0.0476452	2.51028e-10
12	AX-87647743	49885058	0.247943	++++	0.198047	0.038487	2.66366e-07	1.79288e-10	0.210966	0.033243	2.28e-10	4.90304	0.179036	0.388135	0.206876	0.0433696	3.21697e-10
12	AX-87823840	49888800	0.247708	++++	0.197184	0.0385055	3.04048e-07	1.97837e-10	0.210068	0.033234	2.68e-10	5.60249	0.132635	0.464524	0.204552	0.046456	3.41376e-10
12	AX-87098306	52091313	0.203092	++++	0.210012	0.0425304	7.89613e-07	3.59643e-10	0.229422	0.036415	3.07e-10	0.338007	0.952729	0	0.229422	0.0364151	4.67178e-10
12	AX-96251436	52464700	0.45897	----	-0.155789	0.031822	9.7985e-07	4.7876e-09	-0.170938	0.029063	4.18e-09	0.576124	0.901876	0	-0.170938	0.0290633	6.02691e-09
12	AX-87136958	57329064	0.371502	+-++	0.158308	0.0331095	1.74135e-06	2.11898e-10	0.183218	0.029543	5.75e-10	6.24776	0.100159	0.519828	0.172809	0.0444726	8.65659e-10
12	AX-87167870	61580217	0.452387	+-++	0.157498	0.033092	1.94165e-06	3.39184e-10	0.180487	0.029216	6.7e-10	8.35759	0.039171	0.641045	0.159617	0.0508078	1.00026e-09
12	AX-98304284	66879676	0.265989	----	-0.17185	0.0368223	3.05629e-06	2.11785e-08	-0.187671	0.032904	1.2e-08	0.945694	0.814389	0	-0.187671	0.0329039	1.70146e-08
12	AX-98317896	57999769	0.178933	++++	0.200498	0.0430736	3.24339e-06	1.48529e-08	0.215103	0.037882	1.4e-08	1.36709	0.713267	0	0.215103	0.0378823	1.96904e-08
12	AX-96179753	60477534	0.451622	++++	0.148082	0.0326494	5.74616e-06	9.5333e-10	0.178651	0.029473	1.39e-09	2.62862	0.452494	0	0.178651	0.0294734	2.05222e-09
12	AX-96415859	46282011	0.319892	++++	0.161931	0.0359353	6.59996e-06	5.22623e-09	0.180666	0.031502	1e-08	2.33997	0.504907	0	0.180666	0.0315016	1.41485e-08
12	AX-96453223	45184646	0.361098	++++	0.154734	0.0344046	6.87631e-06	4.71926e-08	0.166826	0.030523	4.72e-08	4.5813	0.205152	0.345164	0.171409	0.0388928	6.06983e-08
12	AX-87546238	45198525	0.415295	++++	0.149802	0.0335989	8.25272e-06	6.66435e-08	0.160823	0.02987	7.45e-08	2.82808	0.418898	0	0.160823	0.0298703	1.06279e-07
12	AX-86930439	61783060	0.513108	++++	0.141517	0.0319785	9.62787e-06	9.9981e-09	0.167784	0.028958	7.05e-09	1.59966	0.659466	0	0.167784	0.0289575	1.00566e-08
12	AX-87018640	61703575	0.106043	++++	0.206802	0.0468081	9.95857e-06	3.77391e-07	0.214645	0.042399	4.22e-07	2.69095	0.441768	0	0.214645	0.0423988	6.03476e-07
12	AX-87492915	59995733	0.445156	++++	0.137835	0.0316585	1.3379e-05	1.2533e-06	0.13856	0.028812	1.54e-06	1.16766	0.76077	0	0.13856	0.0288118	2.22332e-06
12	AX-87875440	68106105	0.326005	----	-0.14759	0.0341269	1.52712e-05	1.38207e-06	-0.150501	0.030839	1.08e-06	1.94487	0.583927	0	-0.150501	0.0308386	1.55371e-06
12	AX-88229044	43612041	0.276099	++++	0.151823	0.0352962	1.69729e-05	4.47086e-06	0.148072	0.032078	3.97e-06	2.91424	0.405038	0	0.148072	0.0320777	5.71202e-06
12	AX-87433594	60482214	0.422702	----	-0.139561	0.0328848	2.19642e-05	8.54188e-09	-0.169694	0.029628	1.05e-08	1.61743	0.655445	0	-0.169694	0.0296276	1.46706e-08
12	AX-87978181	48660169	0.311956	----	-0.14413	0.0340848	2.35181e-05	2.68904e-08	-0.178199	0.031228	1.18e-08	4.26755	0.233985	0.297021	-0.173714	0.0380808	1.67187e-08
12	AX-86933475	53223183	0.148013	++++	0.175384	0.0418098	2.73113e-05	2.1384e-06	0.172722	0.038644	7.95e-06	9.06514	0.028437	0.669062	0.186226	0.0695456	3.71944e-06
12	AX-88237082	65236768	0.330825	++++	NA	NA	NA	5.60681e-09	0.173957	0.030125	7.92e-09	1.51708	0.678333	0	0.173957	0.0301247	1.12673e-08
12	AX-98323466	51531129	0.371855	+-++	NA	NA	NA	1.14442e-08	0.166328	0.03026	3.96e-08	11.5138	0.009249	0.739442	0.139372	0.0611351	1.5836e-08
12	AX-87468238	52097569	0.217611	++++	NA	NA	NA	2.07806e-08	0.190298	0.034136	2.54e-08	1.75928	0.623836	0	0.190298	0.034136	3.55792e-08
12	AX-96183879	51540722	0.359276	++++	NA	NA	NA	2.27451e-08	0.163445	0.029858	4.5e-08	7.00826	0.071635	0.571934	0.148481	0.0473134	5.06851e-08
12	AX-87304640	46239011	0.144604	----	NA	NA	NA	4.44028e-08	-0.264307	0.047227	2.24e-08	0.437697	0.93235	0	-0.264307	0.0472274	3.18069e-08
12	AX-87776798	65091767	0.183518	++++	NA	NA	NA	7.22056e-08	0.197632	0.037204	1.11e-07	2.8438	0.416341	0	0.197632	0.0372038	1.59201e-07
12	AX-97903692	36664190	0.159476	----	NA	NA	NA	1.17039e-07	-0.201505	0.039638	3.78e-07	3.46686	0.325086	0.134664	-0.206641	0.044287	5.21349e-07
12	AX-88149843	49821190	0.169704	++++	NA	NA	NA	1.27175e-07	0.203381	0.038758	1.57e-07	3.983	0.263305	0.2468	0.200749	0.0450134	2.20302e-07
12	AX-87769336	49598442	0.175758	++++	NA	NA	NA	1.6709e-07	0.196726	0.037516	1.61e-07	3.11563	0.374139	0.037112	0.196253	0.0383003	2.29507e-07
12	AX-98309550	51450956	0.151834	----	NA	NA	NA	2.22146e-07	-0.250641	0.047556	1.39e-07	0.331096	0.954078	0	-0.250641	0.0475562	1.96933e-07
12	AX-98323467	51447388	0.152539	----	NA	NA	NA	2.62681e-07	-0.249313	0.047071	1.21e-07	0.143917	0.98609	0	-0.249313	0.0470714	1.72454e-07
12	AX-88194273	48609027	0.317834	----	NA	NA	NA	2.64719e-07	-0.161887	0.031321	2.41e-07	5.02025	0.17032	0.40242	-0.151613	0.0416134	3.19575e-07
12	AX-96413039	19800697	0.464437	----	NA	NA	NA	2.80772e-07	-0.145583	0.028541	3.45e-07	1.92744	0.587602	0	-0.145583	0.0285411	4.9155e-07
12	AX-87842530	48506027	0.494239	-+--	NA	NA	NA	2.85128e-07	-0.139133	0.028767	1.34e-06	14.3603	0.002454	0.79109	-0.108358	0.0646658	2.46478e-07
12	AX-96300471	58643943	0.317129	+-++	NA	NA	NA	2.98228e-07	0.148516	0.030857	1.51e-06	14.4978	0.0023	0.793072	0.120805	0.069327	1.9073e-07
12	AX-87064636	49578408	0.168822	++++	NA	NA	NA	3.00656e-07	0.197461	0.038726	3.48e-07	3.18212	0.364389	0.057233	0.196929	0.0399708	4.96901e-07
12	AX-87412989	53804425	0.34123	++++	NA	NA	NA	3.02992e-07	0.152898	0.030028	3.62e-07	6.66859	0.083246	0.55013	0.150267	0.0460013	3.32915e-07
12	AX-96362748	51647180	0.361568	++++	NA	NA	NA	4.25313e-07	0.153577	0.030629	5.43e-07	4.08753	0.252167	0.26606	0.152907	0.0364608	7.73148e-07
12	AX-86963812	24681749	0.472196	+-++	NA	NA	NA	4.35665e-07	0.143724	0.029237	9e-07	8.41038	0.03825	0.643298	0.124962	0.0507805	8.20147e-07
12	AX-87733208	45989191	0.375088	+-++	NA	NA	NA	4.38434e-07	0.149546	0.030336	8.39e-07	5.256	0.153983	0.429224	0.141707	0.0413927	1.2127e-06
12	AX-96178400	55824947	0.370386	++++	NA	NA	NA	9.23753e-07	0.150704	0.030774	9.9e-07	3.18123	0.364518	0.05697	0.149684	0.0319183	1.431e-06
12	AX-87793181	45816944	0.441159	-+--	NA	NA	NA	1.01215e-06	-0.144205	0.02976	1.28e-06	4.40665	0.22077	0.319211	-0.141036	0.0376356	1.85708e-06
12	AX-96430057	60724647	0.442394	+-++	NA	NA	NA	1.14371e-06	0.138781	0.028968	1.69e-06	4.68862	0.19607	0.360153	0.133596	0.0373145	2.4373e-06
12	AX-88118939	64621387	0.304609	-+--	NA	NA	NA	1.1713e-06	-0.147623	0.032184	4.57e-06	16.3429	0.000964	0.816434	-0.117491	0.0809504	4.56455e-07
12	AX-96302428	51766180	0.369151	++++	NA	NA	NA	1.1781e-06	0.145669	0.030295	1.55e-06	4.41436	0.220058	0.320399	0.143174	0.0377292	2.14883e-06
12	AX-87375278	51420478	0.422408	+-++	NA	NA	NA	1.17984e-06	0.137547	0.029315	2.75e-06	14.7821	0.002013	0.797052	0.111605	0.0678631	5.52469e-07
12	AX-87125325	58931197	0.455678	+-++	NA	NA	NA	1.21107e-06	0.13763	0.028915	1.97e-06	3.97062	0.264654	0.244451	0.133948	0.0339075	2.83244e-06
12	AX-87110215	48566573	0.301082	----	NA	NA	NA	1.24514e-06	-0.160643	0.032234	6.36e-07	5.31852	0.149905	0.435933	-0.151378	0.04446	8.80508e-07
12	AX-96260592	44778410	0.480661	++++	NA	NA	NA	1.29026e-06	0.145307	0.029556	8.98e-07	0.971238	0.808211	0	0.145307	0.0295562	1.29715e-06
12	AX-87665598	57601539	0.139255	++++	NA	NA	NA	1.34732e-06	0.203506	0.042314	1.54e-06	2.83429	0.417886	0	0.203506	0.0423139	2.22009e-06
12	AX-86924017	51833438	0.480367	++++	NA	NA	NA	1.44409e-06	0.139715	0.029387	2.02e-06	3.92209	0.270001	0.235101	0.135216	0.0343418	2.90891e-06
12	AX-96501059	19801341	0.458853	----	NA	NA	NA	1.64756e-06	-0.136319	0.028606	1.92e-06	1.11749	0.772854	0	-0.136319	0.0286059	2.75487e-06
12	AX-87861726	51754901	0.173172	++++	NA	NA	NA	1.76314e-06	0.187251	0.038336	1.06e-06	0.927505	0.818786	0	0.187251	0.0383362	1.52202e-06
12	AX-88203155	49396088	0.187632	++++	NA	NA	NA	1.823e-06	0.17662	0.036207	1.09e-06	0.300094	0.960011	0	0.17662	0.0362065	1.5708e-06
12	AX-96302433	51816361	0.471902	++++	NA	NA	NA	1.92401e-06	0.138484	0.029452	2.62e-06	3.70395	0.295257	0.190055	0.135037	0.0333161	3.77411e-06
12	AX-96183886	51707469	0.316424	++++	NA	NA	NA	1.96067e-06	0.154264	0.032288	1.8e-06	2.21296	0.529401	0	0.154264	0.0322879	2.5965e-06
12	AX-87192657	51821772	0.47202	++++	NA	NA	NA	2.05096e-06	0.138218	0.029471	2.78e-06	3.58036	0.310488	0.162096	0.135348	0.0326989	3.99753e-06
12	AX-88273393	54550751	0.376381	----	NA	NA	NA	2.08471e-06	-0.141234	0.03061	4.01e-06	3.04552	0.38466	0.014946	-0.141187	0.0308905	5.76879e-06
12	AX-87511676	54153462	0.0990477	++++	NA	NA	NA	3.3225e-06	0.251999	0.05376	2.81e-06	0.159036	0.983914	0	0.251999	0.05376	4.04404e-06
12	AX-96494818	54153381	0.148542	----	NA	NA	NA	4.0956e-06	-0.201326	0.044266	5.49e-06	3.45693	0.326391	0.132178	-0.199741	0.0481839	7.88381e-06
12	AX-87253175	61443088	0.124912	+-++	NA	NA	NA	4.65943e-06	0.148667	0.037628	7.86e-05	26.5987	7.15e-06	0.887212	0.116273	0.113147	5.34079e-08
12	AX-87837420	52929712	0.452974	++++	NA	NA	NA	4.6877e-06	0.132007	0.030006	1.1e-05	9.90681	0.019375	0.697178	0.163693	0.0589902	5.56209e-06
12	AX-87545971	52123976	0.415883	----	NA	NA	NA	4.98994e-06	-0.138075	0.03015	4.73e-06	4.60104	0.203453	0.347973	-0.135925	0.038278	6.57607e-06
12	AX-87376398	19783365	0.241829	----	NA	NA	NA	5.80684e-06	-0.15766	0.034666	5.5e-06	0.162569	0.983393	0	-0.15766	0.0346658	7.88781e-06
12	AX-96481918	50942506	0.49083	-+--	NA	NA	NA	5.83401e-06	-0.129317	0.029399	1.1e-05	6.81713	0.077961	0.559932	-0.115594	0.0457243	1.58124e-05
12	AX-96340058	26732625	0.232953	++++	NA	NA	NA	6.5904e-06	0.155715	0.035153	9.57e-06	7.86599	0.048864	0.618611	0.168998	0.0588039	8.22205e-06
12	AX-87932674	42504122	0.373971	-+--	NA	NA	NA	6.73605e-06	-0.137917	0.030374	5.69e-06	4.50774	0.211601	0.334478	-0.129486	0.0386249	8.16846e-06
12	AX-87893186	45795666	0.445803	+-++	NA	NA	NA	6.95837e-06	0.130006	0.029364	9.67e-06	8.27077	0.040735	0.637277	0.114637	0.051282	9.70751e-06
12	AX-96146101	45199086	0.512638	-+--	NA	NA	NA	7.23391e-06	-0.128395	0.029361	1.24e-05	8.03251	0.045345	0.626518	-0.114912	0.0497984	1.05846e-05
12	AX-88085958	29616293	0.4411	++++	NA	NA	NA	7.61021e-06	0.126441	0.028267	7.82e-06	1.93887	0.585191	0	0.126441	0.0282667	1.12252e-05
12	AX-87333386	52729721	0.177757	-+--	NA	NA	NA	9.1477e-06	-0.174349	0.040842	1.99e-05	5.71632	0.126258	0.475187	-0.180905	0.0629276	2.84675e-05
12	AX-88298266	48058078	0.436398	++++	NA	NA	NA	9.2533e-06	0.13219	0.030198	1.22e-05	9.54493	0.022858	0.685697	0.124896	0.0571352	4.60399e-06
12	AX-96349472	56273213	0.126381	+-++	NA	NA	NA	9.28003e-06	0.174958	0.045442	0.000119	17.6511	0.000519	0.830039	0.149196	0.114675	4.48117e-06
12	AX-96372067	46320266	0.326946	----	NA	NA	NA	9.93152e-06	-0.137988	0.031508	1.21e-05	2.68413	0.442931	0	-0.137988	0.0315076	1.72567e-05
12	AX-96481237	48282678	0.214025	-+--	NA	NA	NA	9.93854e-06	-0.154692	0.037442	3.65e-05	9.49323	0.023404	0.683985	-0.138901	0.0717227	3.76004e-05
12	AX-86987094	47060169	0.332471	----	NA	NA	NA	1.01299e-05	-0.134754	0.031368	1.76e-05	3.84812	0.278338	0.220399	-0.133013	0.036264	2.52481e-05
12	AX-97880211	52857206	0.181225	-+--	NA	NA	NA	1.07166e-05	-0.171978	0.040322	2.02e-05	6.74124	0.080619	0.554978	-0.172284	0.0674344	2.89466e-05
12	AX-87989666	62233322	0.207912	-+--	NA	NA	NA	1.07846e-05	-0.151682	0.03775	5.93e-05	12.1946	0.006745	0.753989	-0.138935	0.0797337	2.08466e-05
12	AX-88224641	51584704	0.402833	+-++	NA	NA	NA	1.12947e-05	0.125676	0.029083	1.57e-05	9.08947	0.028125	0.669948	0.104796	0.0525846	1.09543e-05
12	AX-88104829	65691162	0.299024	----	NA	NA	NA	1.18422e-05	-0.142006	0.032317	1.13e-05	1.493	0.683887	0	-0.142006	0.0323166	1.61439e-05
12	AX-88225864	54640231	0.192511	++++	NA	NA	NA	1.20422e-05	0.152679	0.035142	1.41e-05	1.39994	0.705548	0	0.152679	0.0351423	2.02348e-05
12	AX-86921384	24513897	0.51111	----	NA	NA	NA	1.38347e-05	-0.123938	0.028927	1.85e-05	6.83279	0.077423	0.56094	-0.120233	0.0463289	1.55989e-05
12	AX-87112667	22654343	0.457853	----	NA	NA	NA	1.51942e-05	-0.120656	0.027839	1.48e-05	3.77149	0.28722	0.204559	-0.120705	0.0319587	2.04082e-05
12	AX-87811521	71401631	0.117388	++++	NA	NA	NA	1.54506e-05	0.183144	0.043719	2.83e-05	3.18696	0.363689	0.058663	0.184834	0.0453506	4.05674e-05
12	AX-87333875	62233160	0.208911	-+--	NA	NA	NA	1.55923e-05	-0.15309	0.037506	4.52e-05	10.5554	0.01439	0.715786	-0.136367	0.073837	2.67481e-05
12	AX-87511535	50975242	0.490712	-+--	NA	NA	NA	1.69078e-05	-0.123638	0.029564	2.92e-05	6.993	0.072121	0.570999	-0.111445	0.0465378	4.18464e-05
12	AX-87674878	64524882	0.109746	----	NA	NA	NA	1.86751e-05	-0.217453	0.049544	1.15e-05	1.44494	0.695036	0	-0.217453	0.0495438	1.6522e-05
12	AX-87261685	53467114	0.462497	-+--	NA	NA	NA	1.87466e-05	-0.120195	0.028813	3.06e-05	3.89501	0.273027	0.229783	-0.117189	0.0335207	4.37899e-05
12	AX-87336548	19632294	0.363626	++++	NA	NA	NA	1.99283e-05	0.125957	0.029219	1.65e-05	3.97458	0.264223	0.245203	0.129621	0.0343759	2.33895e-05
12	AX-87372051	45199009	0.510581	-+--	NA	NA	NA	2.00538e-05	-0.121906	0.029444	3.51e-05	7.59755	0.055104	0.605136	-0.109662	0.0485152	3.35816e-05
12	AX-87970231	31292670	0.219492	----	NA	NA	NA	2.0102e-05	-0.164906	0.037793	1.3e-05	0.452423	0.929212	0	-0.164906	0.0377932	1.8577e-05
12	AX-86969279	51530792	0.468669	+-++	NA	NA	NA	2.05943e-05	0.118782	0.028863	3.91e-05	6.81515	0.078029	0.559804	0.10395	0.0448238	4.98185e-05
12	AX-87064284	39549314	0.498472	++++	NA	NA	NA	2.06448e-05	0.123479	0.028979	2.06e-05	4.88095	0.180725	0.385366	0.129496	0.0381587	2.81271e-05
12	AX-87980134	37669056	0.537562	-+--	NA	NA	NA	2.09702e-05	-0.119566	0.028607	2.95e-05	9.07216	0.028347	0.669318	-0.104429	0.0523693	2.05826e-05
12	AX-96297681	43628410	0.375441	++++	NA	NA	NA	2.32004e-05	0.124628	0.029712	2.77e-05	1.18159	0.757423	0	0.124628	0.0297125	3.96277e-05
12	AX-87961281	29630151	0.199565	+-++	NA	NA	NA	2.4762e-05	0.145148	0.035773	5.01e-05	6.57559	0.086729	0.543767	0.12821	0.0549272	6.42703e-05
12	AX-88306591	53274352	0.146426	++++	NA	NA	NA	2.79432e-05	0.155344	0.039404	8.15e-05	7.02285	0.071173	0.572823	0.16456	0.0623022	6.42596e-05
12	AX-96129279	31226303	0.262403	----	NA	NA	NA	2.93657e-05	-0.149607	0.035108	2.06e-05	2.92496	0.403341	0	-0.149607	0.035108	2.94402e-05
12	AX-88117028	48541339	0.309429	----	NA	NA	NA	3.02776e-05	-0.135991	0.032035	2.21e-05	5.24064	0.155001	0.42755	-0.123896	0.0438165	2.99914e-05
12	AX-96181824	24881525	0.420821	+-++	NA	NA	NA	3.39716e-05	0.113989	0.027784	4.13e-05	3.33441	0.342882	0.100291	0.112557	0.0296649	5.89416e-05
12	AX-87863960	52319874	0.241477	++++	NA	NA	NA	3.40977e-05	0.146584	0.034328	1.98e-05	2.28663	0.515088	0	0.146584	0.0343281	2.83176e-05
12	AX-96140180	19816001	0.442452	----	NA	NA	NA	3.45838e-05	-0.116901	0.028669	4.6e-05	4.0385	0.257336	0.257151	-0.119775	0.0344492	6.01605e-05
12	AX-96410620	64579655	0.386316	++++	NA	NA	NA	3.51565e-05	0.120428	0.029023	3.37e-05	0.219694	0.974349	0	0.120428	0.0290226	4.81982e-05
12	AX-88278196	16718464	0.534505	+-++	NA	NA	NA	3.60694e-05	0.110844	0.027469	5.51e-05	3.29241	0.3487	0.088814	0.110067	0.0290464	7.85966e-05
12	AX-97882397	36762197	0.148719	++++	NA	NA	NA	3.87027e-05	0.154708	0.040889	0.000156	5.19489	0.15807	0.422509	NA	NA	NA
12	AX-87915892	43725928	0.472431	-+--	NA	NA	NA	4.87725e-05	-0.114149	0.02858	6.56e-05	3.84087	0.279168	0.218927	-0.110055	0.0330065	9.34564e-05
12	AX-98303201	60152730	0.409417	+-++	NA	NA	NA	4.90459e-05	0.111639	0.029396	0.000147	11.5634	0.009039	0.740562	0.0874075	0.0592566	5.37264e-05
12	AX-96143343	16088868	0.257936	----	NA	NA	NA	4.92094e-05	-0.130873	0.032845	6.83e-05	2.7949	0.424339	0	-0.130873	0.0328446	9.71941e-05
12	AX-86951647	59195354	0.453209	++++	NA	NA	NA	5.4173e-05	0.115007	0.028655	6.04e-05	0.622274	0.891315	0	0.115007	0.0286546	8.61008e-05
12	AX-87704824	61694170	0.0839407	++++	NA	NA	NA	5.55315e-05	0.194344	0.047121	3.76e-05	4.42058	0.219485	0.321356	0.181382	0.059261	5.14202e-05
12	AX-87466230	64820918	0.0959323	----	NA	NA	NA	5.59851e-05	-0.236381	0.055724	2.24e-05	0.049314	0.99713	0	-0.236381	0.0557239	3.20835e-05
12	AX-88306334	48278821	0.256877	-+--	NA	NA	NA	5.60483e-05	-0.129007	0.034291	0.00017	10.3144	0.016074	0.709144	-0.105219	0.065925	0.000114002
12	AX-88040860	67023779	0.450623	----	NA	NA	NA	5.64406e-05	-0.113447	0.02804	5.27e-05	1.89281	0.59495	0	-0.113447	0.02804	7.51083e-05
12	AX-87800776	52480889	0.360393	+-++	NA	NA	NA	5.9739e-05	0.120374	0.030498	7.99e-05	5.19553	0.158027	0.422581	0.113433	0.0411356	0.000113682
12	AX-88133449	64633346	0.200799	-+--	NA	NA	NA	6.70236e-05	-0.160094	0.038963	4.02e-05	9.76553	0.020668	0.692797	-0.117335	0.0781503	5.43514e-05
12	AX-88206798	75045390	0.454326	+---	NA	NA	NA	6.79125e-05	-0.104759	0.025917	5.35e-05	7.43145	0.059346	0.59631	-0.108351	0.0438327	6.9157e-05
12	AX-87175060	24437024	0.560545	-+--	NA	NA	NA	6.95718e-05	-0.112566	0.028749	9.11e-05	5.90693	0.116227	0.492122	-0.101782	0.042194	0.000129525
12	AX-87883627	62477420	0.16024	-+--	NA	NA	NA	6.98901e-05	-0.174882	0.043122	5.06e-05	2.49652	0.47592	0	-0.174882	0.043122	7.20827e-05
12	AX-87570167	46308602	0.401481	----	NA	NA	NA	7.00165e-05	-0.120152	0.030554	8.49e-05	0.626361	0.890372	0	-0.120152	0.0305541	0.000120739
12	AX-86970074	17844255	0.302492	----	NA	NA	NA	7.05539e-05	-0.119175	0.030763	0.000108	6.71392	0.081597	0.553167	-0.113965	0.0484648	0.000108608
12	AX-87990990	22797107	0.376029	++++	NA	NA	NA	7.46805e-05	0.11677	0.029427	7.31e-05	0.26479	0.966508	0	0.11677	0.0294268	0.000104105
12	AX-87070770	24125877	0.354514	++++	NA	NA	NA	7.46956e-05	0.121855	0.029557	3.79e-05	11.5365	0.009152	0.739955	0.137003	0.0592969	9.4289e-06
12	AX-87425102	46270657	0.456678	++++	NA	NA	NA	8.77741e-05	0.114927	0.029468	9.71e-05	1.22548	0.746899	0	0.114927	0.0294679	0.000138034
12	AX-87424377	52485979	0.37356	+-++	NA	NA	NA	8.81274e-05	0.116423	0.03013	0.000113	5.31783	0.14995	0.43586	0.108941	0.0412107	0.000156231
12	AX-88241150	45246102	0.331472	----	NA	NA	NA	8.87057e-05	-0.121272	0.031491	0.000119	1.86638	0.600598	0	-0.121272	0.0314911	0.000168546
12	AX-87975918	75944687	0.483306	+-++	NA	NA	NA	9.07158e-05	0.108558	0.027984	0.000106	3.61505	0.306144	0.170137	0.105376	0.0313196	0.000150266
12	AX-88258874	56999756	0.264402	-+--	NA	NA	NA	9.28142e-05	NA	NA	NA	NA	NA	NA	NA	NA	NA
12	AX-86957687	20627509	0.278392	++++	NA	NA	NA	9.38591e-05	0.123466	0.030969	6.77e-05	3.04113	0.385327	0.013524	0.123616	0.0312082	9.63212e-05
12	AX-98315716	46133689	0.304726	++++	NA	NA	NA	9.43559e-05	0.126937	0.032162	8e-05	4.50116	0.212187	0.333505	0.123174	0.0410328	0.000104033
12	AX-96443610	14056326	0.410945	----	NA	NA	NA	9.91848e-05	-0.101682	0.026526	0.000128	2.1015	0.551609	0	NA	NA	NA
12	AX-87264165	56186042	0.110863	+-++	NA	NA	NA	0.000101678	NA	NA	NA	NA	NA	NA	0.10192	0.15806	3.4937e-07
12	AX-96194048	62428069	0.23313	-+--	NA	NA	NA	0.000105082	-0.138782	0.035649	9.99e-05	11.4772	0.009406	0.738612	-0.121556	0.07358	4.01164e-05
12	AX-87006869	39860230	0.27316	----	NA	NA	NA	0.00010911	-0.137104	0.033613	4.57e-05	2.78887	0.425336	0	-0.137104	0.0336131	6.52187e-05
12	AX-88268329	66892587	0.308958	++++	NA	NA	NA	0.000110666	0.11686	0.030283	0.000115	0.07749	0.994394	0	0.11686	0.0302833	0.000163241
12	AX-98314259	17355794	0.160357	++++	NA	NA	NA	0.000112141	0.161443	0.039878	5.21e-05	1.86308	0.601305	0	0.161443	0.0398781	7.4306e-05
12	AX-88103917	52957888	0.362626	----	NA	NA	NA	0.000114688	-0.123584	0.030524	5.2e-05	5.00062	0.171752	0.400074	-0.127013	0.0406063	6.61128e-05
12	AX-98314194	26204027	0.182283	++++	NA	NA	NA	0.000120984	0.151116	0.037777	6.39e-05	4.85884	0.18243	0.382569	0.147737	0.0484771	8.07696e-05
12	AX-87796820	61701807	0.0839407	++++	NA	NA	NA	0.000123949	0.183847	0.046801	8.64e-05	4.22422	0.238248	0.28981	0.17292	0.0574012	0.000118869
12	AX-87601931	66329461	0.48019	++++	NA	NA	NA	0.000142371	0.108907	0.028641	0.000144	0.810035	0.847065	0	NA	NA	NA
12	AX-96124684	17664990	0.350106	----	NA	NA	NA	0.000144374	-0.110398	0.029024	0.000144	6.00748	0.111247	0.500623	-0.119096	0.0422069	0.000158762
12	AX-87540448	44818265	0.25241	--++	NA	NA	NA	0.000165926	0.122721	0.032568	0.000166	10.4833	0.014874	0.713832	0.0933462	0.0641214	6.76488e-05
12	AX-88235038	82511964	0.366624	-+--	NA	NA	NA	0.000168631	NA	NA	NA	NA	NA	NA	NA	NA	NA
12	AX-87812119	57597901	0.227722	++++	NA	NA	NA	0.000173279	0.131728	0.033997	0.000108	3.24128	0.355899	0.07444	0.130616	0.0356297	0.000153097
12	AX-96293357	47396896	0.482777	++++	NA	NA	NA	0.000175332	0.108039	0.028661	0.000165	3.29975	0.347678	0.09084	NA	NA	NA
12	AX-98296508	76362804	0.0954032	-+--	NA	NA	NA	NA	-0.210222	0.052287	5.87e-05	5.27754	0.152567	0.431553	-0.170774	0.0799915	6.09126e-05
12	AX-87793273	66688317	0.197273	----	NA	NA	NA	NA	-0.14402	0.036345	7.49e-05	6.44519	0.091849	0.534537	-0.132786	0.0568538	6.18327e-05
12	AX-88315709	52935039	0.361803	----	NA	NA	NA	NA	-0.11995	0.030517	8.56e-05	5.83752	0.119788	0.486083	-0.124062	0.0440358	9.39899e-05
12	AX-87614652	44900089	0.450506	++++	NA	NA	NA	NA	0.112538	0.029217	0.000118	4.6863	0.196263	0.359836	0.11817	0.0373007	0.000168021
12	AX-97889764	79121789	0.0924054	----	NA	NA	NA	NA	-0.206382	0.054885	0.000171	0.704898	0.872051	0	NA	NA	NA
12	AX-87948621	56034211	0.113273	+-++	NA	NA	NA	NA	NA	NA	NA	NA	NA	NA	0.0795765	0.150496	6.47856e-07
12	AX-87901673	75513131	0.169586	++--	NA	NA	NA	NA	NA	NA	NA	NA	NA	NA	-0.0500107	0.105892	2.59378e-05
12	AX-88225227	51510563	0.194157	+-++	NA	NA	NA	NA	NA	NA	NA	NA	NA	NA	0.0726494	0.0954566	2.84778e-05
12	AX-87994125	24103506	0.176405	+++-	NA	NA	NA	NA	NA	NA	NA	NA	NA	NA	0.181412	0.0778232	5.67212e-05
12	AX-96483055	28806239	0.204973	+-++	NA	NA	NA	NA	NA	NA	NA	NA	NA	NA	0.102152	0.0690013	0.000107103
12	AX-87696889	63946646	0.469316	+-++	NA	NA	NA	NA	NA	NA	NA	NA	NA	NA	0.0757399	0.059914	0.000108678
12	AX-88099350	23952213	0.472431	-+++	NA	NA	NA	NA	NA	NA	NA	NA	NA	NA	0.0998843	0.0629663	0.000117376
12	AX-87805488	60881744	0.226546	-+--	NA	NA	NA	NA	NA	NA	NA	NA	NA	NA	-0.0854584	0.0747769	0.000152078
12	AX-88011858	56717552	0.170762	-+++	NA	NA	NA	NA	NA	NA	NA	NA	NA	NA	0.134948	0.0854197	0.000174871
CHR = chromosome, EAF = effect alllele frequency, se = standard error
